# Supplementary material for: Activation and inhibition of the sweet taste receptor TAS1R2-TAS1R3 differentially affect glucose tolerance in humans
Source: PLoS One. 2024 May 1;19(5):e0298239. doi: 10.1371/journal.pone.0298239 (PMC11062524; doi:10.1371/journal.pone.0298239)
Supplement: S1 File — (XLSX) [file pone.0298239.s007.xlsx]

## Sheet: Glu v Sucralose_Plasma glucose
Plasma Glucose (mg/dl)	Oral glucose 1																Sucralose 1
Time (min)	-20	-15	-10	-5	0	3	6	9	12	15	30	45	60	75	90		-20	-15	-10	-5	0	3	6	9	12	15	30	45	60	75	90
GTT05	105	107	106	105	106	113	117	133	152	156	204	193	207	206	181		111	113	113	109	116	124	133	148	168	179	209	214	199	180	179
GTT10	95	90	92	92	95	92	97	99	108	127	138	148	136	124	120		91	93	98	93	99	91	92	91	93	95	126	158	173	169	162
GTT11	87	86	92	91	91	92	94	97	102	111	141	144	128	94	107		89	90	92	92	88	95	91	103	118	129	113	84	92	92	92
GTT12	87	88	87	86	85	83	83	84	84	85	119	115	91	69	77		92	91	89	92	86	87	88	89	94	104	147	145	125	93	91
GTT14	92	90	88	87	87	88	91	102	112	125	158	158	160	147	129		95	95	92	90	92	89	91	95	109	114	186	144	117	122	143
GTT15	92	90	92	89	89	89	90	93	102	112	176	204	148	127	130		86	85	85	86	82	82	84	85	85	89	124	141	145	125	110
GTT17	77	79	77	77	76	82	89	94	94	99	119	128	116	97	87		78	82	82	81	85	93	94	96	117	123	115	110	109	90	80
GTT18	94	94	95	96	93	93	97	101	107	127	145	108	83	98	77		91	96	91	93	95	98	105	115	131	150	147	109	94	71	63
GTT19	91	96	96	98	97	94	93	106	112	123	117	100	86	95	119		94	93	95	95	96	95	106	111	117	128	173	191	127	122	116
GTT20	92	93	89	95	95	93	88	85	87	97	130	148	139	100	93		95	92	89	96	96	96	97	95	97	105	143	166	127	114	101
GTT21	95	96	97	94	93	91	94	97	102	112	149	128	99	78	81		93	95	94	90	90	89	90	90	93	99	123	134	88	80	73
GTT22	117	113	114	110	114	114	116	122	135	155	187	165	125	96	87		117	119	121	118	114	116	119	135	148	162	202	230	198	170	157
Notes: 12 healthy participants ingested either 1.39 M glucose ("Glucose 1") or 1.39 M glucose + 5 mM sucralose ("Sucralose 1"). Blood samples were collected from baseline to 90 minutes after ingestion and plasma glucose, insulin, GLP-1 and Glucagon were measured.

## Sheet: Glu v Sucralose_Plasma insulin
Plasma Insulin (uIU/ml)	Oral glucose 1																Sucralose 1
Time (min)	-20	-15	-10	-5	0	3	6	9	12	15	30	45	60	75	90		-20	-15	-10	-5	0	3	6	9	12	15	30	45	60	75	90
GTT05	4.8	4.5	4.5	4.1	4.4	6.3	6.8	12.5	17.6	18.7	31.7	33.9	63.4	82	84.4		10.4	6.5	9	7.6	8.7	11.6	20.8	24.6	39.9	52	76.5	65	76.6	86	76.8
GTT10	7	9.6	6.9	7.6	8.5	9.2	13.6	18.3	29.1	8.8	13.9	32.7	55.4	48.2	52.8		11.3	14.4	7.8	12.9	7.4	10.2	11	12.7	17.7	20.8	60.8	97.3	73.4	88.5	76.3
GTT11	5.6	5.5	4.8	4.6	5.8	4.6	5	13.8	15.6	19.8	37.8	18.5	32.2	34.8	29.3		6.6	6.1	6	6.9	6.8	11.9	7.6	19.6	26.2	41.6	42.7	21.2	28.8	29	29.6
GTT12	10.4	9.8	8.5	7.4	7.6	6.9	7.4	9.4	8	9.5	51	50.3	30.3	18.9	24.7		14.6	10.8	11.4	8.6	7.5	12.1	10.3	8.8	24	50.9	113.5	74.3	63.5	52.7	28.7
GTT14	11.8	8.7	7.5	6.1	5.2	6.1	6.7	15.4	25.4	39.2	67.6	50.1	63.1	66	38.3		9	8.7	6.2	6.2	5.4	6.8	5.6	7.1	17.4	17.1	50.9	21.1	14.4	30.5	41.1
GTT15	9.5	7.8	6.4	10.2	13.8	6.7	7.4	7.4	8.2	12.4	24.8	24.9	40.1	42.5	48.7		6.5	6.9	5.1	5.9	6	4.6	5.1	5	7.3	11.2	39.7	45.4	62.4	39.8	41
GTT17	7.8	7.6	6.8	7.1	5.9	14.7	26.7	35	35.5	41.8	92	128.5	127.3	73	62		10.3	12.8	9.6	4.8	6.4	11.1	27.1	39.6	77.7	77.3	119.1	103.9	91.4	22.6	75.3
GTT18	8.6	9.3	8	9.8	8.5	8.2	11.3	19	36.4	60.8	141.9	74	47.9	51.4	21		5.7	5	6.6	4.3	9.1	12.5	12.6	19.1	42.2	54.9	122.5	70.9	39.5	13.5	9.6
GTT19	8.8	5.9	5.1	6.4	7	7.3	11.5	13.8	39.3	46.8	79.8	60.8	57.8	62.2	72.4		7.6	9.8	7.1	6.9	8.7	7.1	23.8	25.2	30.9	38.3	118.5	199	124.3	115.8	162
GTT20	3.1	3.4	4.6	3.7	4.2	4.2	3.6	5	7.8	6.2	24	35.9	32	25.7	15.1		6.3	7.9	5.3	4.9	6	5.5	7	10.2	10.4	16.4	53	87.2	41.8	33.7	19.7
GTT21	14.7	14.9	12.3	11	10.4	11.3	21.3	28.1	39.4	48.1	76.7	51.2	52.5	41.3	45.8		11.5	14.9	10.7	8.8	7.8	8.8	12.8	16.6	28.3	40.4	75.1	127.8	52.5	35.3	51.5
GTT22	8.5	14.6	7.5	9.3	5.8	7.8	10.1	23	21.2	32.7	54	53.2	34.4	32.2	32.9		6.8	3.7	5.2	11.5	11	5.3	19.9	25.5	22.9	31	48.9	59.8	69	50	61.4

## Sheet: Glu v Sucralose_Glucagon
Plasma Glucagon (pg/mL)	Oral glucose 1																Sucralose 1
Time (minutes)	-20	-15	-10	-5	0	3	6	9	12	15	30	45	60	75	90		-20	-15	-10	-5	0	3	6	9	12	15	30	45	60	75	90
GTT05	77	74	60	70	62	65	59	64	56	58	46	40	39	47	44		78	48	73	80	74	69	62	69	73	64	54	46	56	51	52
GTT10	62	57	53	56	58	51	56	57	52	54	42	34	39	40	35		59	63	64	58	57	58	65	69	67	60	51	48	53	57	54
GTT11	68	69	75	74	80	77	77	82	75	68	65	59	59	56	58		60	61	54	58	52	49	62	57	61	61	64	60	64	65	63
GTT12	45	47	47	42	44	48	41	47	49	44	40	45	57	44	45		53	56	65	57	57	49	52	55	64	62	54	48	50	50	48
GTT14	69	76	78	81	70	80	94	85	74	69	48	48	57	51	53		78	77	71	88	73	72	75	73	70	81	63	55	62	54	50
GTT15	61	64	67	60	56	57	60	62	63	54	46	44	46	39	36		42	39	46	48	45	45	37	46	44	58	51	34	38	43	38
GTT17	82	83	77	77	75	75	66	68	69	70	68	66	69	67	77		63	59	72	51	62	57	65	65	62	69	66	63	67	59	60
GTT18	56	65	54	58	53	54	61	58	58	61	67	73	74	60	66		63	64	58	67	73	61	56	70	54	57	60	60	61	64	62
GTT19	90	87	85	91	96	84	80	83	78	79	79	79	82	76	79		92	79	87	90	83	85	82	77	77	77	84	83	83	82	86
GTT20	60	61	59	56	49	52	49	52	51	53	46	42	45	47	43		56	49	61	45	55	47	52	53	42	49	47	45	49	44	46
GTT21	106	100	100	97	93	80	91	84	80	73	64	61	61	62	64		96	99	107	77	80	78	78	81	79	69	60	53	59	60	66
GTT22	120	143	134	145	147	134	120	119	118	115	88	78	79	74	78		139	137	155	173	174	158	138	143	100	97	85	76	75	81	70

## Sheet: Glu v Sucralose_GLP-1
Plasma GLP-1 (pmol/L)	GLUCOSE 1																SUCRALOSE 1
Time (minutes)	-20	-15	-10	-5	0	3	6	9	12	15	30	45	60	75	90		-20	-15	-10	-5	0	3	6	9	12	15	30	45	60	75	90
GTT05	4.287	4.031	3.071	3.375	3.442	3.967	4.235	4.249	5.142	4.428	3.986	4.103	4.924	4.427	4.553		5.244	4.873	3.626	3.707	4.432	3.11	4.309	7.1	8.724	9.595	7.073	6.668	6.098	3.848	3.266
GTT10	0.1	2.935	0.1	2.133	2.53	0.1	0.1	0.1	0.964	1.426	2.009	0.1	0.1	0.1	0.1		3.312	5.998	5.301	3.637	3.67	2.538	2.126	4.325	5.362	7.371	8.758	8.663	7.115	4.711	5.536
GTT12	2.94	3.714	3.323	4.296	4.799	3.528	3.648	2.751	3.5	4.59	10.138	10.901	7.149	5.28	7.264		2.353	5.157	15.001	14.229	9.038	17.924	21	25.399	1.771	13.732	15.705	6.806	9.265	7.726	9.321
GTT17	3.041	3.473	1.198	2.453	2.28	2.529	5.306	6.008	8.126	11.002	10.792	15.886	13.129	19.96	12.635		2.072	5.454	9.16	0.1	0.1	0.1	0.1	1.791	0.1	1.584	8.449	3.724	10.469	4.278	0.1
GTT19	10.895	7.497	4.14	0.639	0.1	0.1	0.1	8.122	7.099	7.636	4.803	2.444	2.734	0.1	0.1		4.143	3.621	3.717	4.46	4.267	3.989	7.35	7.323	9.315	13.156	37.47	19.716	12.382	8.091	11.172
GTT20	1.434	1.621	1.671	1.613	1.52	1.412	1.533	0.594	1.294	1.659	2.833	8.163	4.091	2.782	1.969		1.924	2.319	1.256	0.956	1.27	0.894	1.306	0.1	0.463	0.761	5.658	11.39	7.987	2.601	3.024
GTT11	1.259	1.618	1.147	0.788	1.647	0.508	1.626	3.845	7.002	8.574	8.041	5.633	3.804	4.262	2.071		1.267	2.968	2.189	1.977	2.294	1.221	2.067	4.593	14.608	31.927	9.178	7.008	7.528	1.819	3.748
GTT14	9.583	8.271	9.2	10.163	8.84	8.791	9.176	10.036	12.447	22.24	23.333	17.472	11.548	36.218	15.918		12.717	12.593	13.899	11.742	12.141	10.307	12.836	12.086	13.028	12.208	21.029	14.053	11.893	14.407	12.435
GTT15	7.521	7.242	7.532	7.246	5.884	5.862	5.345	31.156	22.492	0.866	0.77	1.114	1.209	0.551	0.906		1.726	0.1	0.6	0.1	1.562	0.1	0.308	0.324	2.725	3.634	11.046	8.342	1.134	0.1	0.1
GTT18	1.997	2.592	2.47	3.521	2.566	2.742	3.299	1.461	3.087	2.156	2.317	2.299	2.362	2.631	2.261		0.1	0.1	0.1	0.1	0.1	0.332	1.197	5.086	9.832	18.284	21.277	5.425	2.368	0.932	1.474
GTT21	2.916	2.631	1.834	2.456	3.068	2.512	1.378	1.945	2.796	3.021	3.395	3.252	2.323	1.343	1.947		1.879	1.849	1.567	2.184	1.954	2.02	1.747	1.415	2.621	2.09	1.65	1.804	2.108	1.953	2
GTT22	0.1	0.1	0.1	0.1	0.397	0.839	1.74	5.995	9.491	16.45	18.16	8.966	5.813	5.445	4.372		2.841	1.599	1.591	2.693	3.038	2.249	4.542	9.127	8.187	13.316	14.721	6.967	5.358	3.685	3.856

## Sheet: Sweetness intensity ratings
Sweetness intensity ratings (gLMS)	Sucralose 1						Sucralose 2						Sucralose 3						Sucralose 4						NaCl 1						NaCl 2						NaCl 3						NaCl 4						Glucose 1
concentration (mM)	0.0158	0.05	0.1806	0.5	1.581	5	0.0158	0.05	0.1806	0.5	1.581	5	0.0158	0.05	0.1806	0.5	1.581	5	0.0158	0.05	0.1806	0.5	1.581	5	4	12.7	40	127	400	1270	4	12.7	40	127	400	1270	4	12.7	40	127	400	1270	4	12.7	40	127	400	1270	31.6
GTT05	0	0	16	16	47	40	0	0	2	15	83	56	0	0	1	6	25	33	0	0	1	22	30	80	0	0	6	30	55	80	0	0	0	6	30	78	0	0	1	3	28	95	0	0	0	10	16	93	0
GTT10	10	6	3	6	16	26	3	4	1	4	10	16	6	6	2	7	6	16	1	1	4	6	8	12	7	0	6	10	20	50	4	6	1	3	16	30	1	3	2	1	8	32	3	9	10	13	23	32	15
GTT11	1	5	4	15	7	28	0	1	1	3	6	8	0	2	3	5	6	15	1	0	3	6	4	16	0	2	3	28	31	39	3	3	0	6	20	30	3	2	4	5	15	45	0	1	0	1	20	38	0
GTT12	0	1	6	25	50	30	0	6	6	16	35	20	0	0	6	16	30	30	0	0	0	40	30	45	1	0	6	10	25	50	0	0	1	40	25	30	0	0	10	15	45	50	0	0	6	10	25	30	0
GTT14	0	6	6	10	33	25	0	0	10	6	50	45	1	1	1	16	16	25	0	0	0	6	10	16	3	6	6	6	30	25	0	3	6	10	33	50	1	1	6	16	33	33	1	4	6	6	16	20	0
GTT15	0	0	6	13	18	33	0	0	5	3	8	8	0	0	5	10	16	16	3	0	3		11	20	3	0	3	6	10	20	0	0	3	10	16	33	0	0	3	6	22	24	0	3	6	13	18	38	0
GTT17	4	0	10	25	70	50	0	3	5	16	30	20	0	2	6	6	16	30	0	0	3	13	20	10	3	0	6	33	99	99	0	2	6	25	70	45	0	0	3	6	80	90	0	0	6	10	70	90	3
GTT19	0	2	2	6	10	17	1	0	3	6	10	15	0	0	2	5	6	15	0	2	3	8	13	17	1	1	1	6	16	17	0	0	2	5	15	20	2	0	2	6	15	20	0	2	2	6	15	25	0
GTT20	0	3	6	20	41	35	1	1	6	10	20	38	3	1	3	7	50	61	3	0	6	12	33	43	1	1	6	20	50	70	1	1	6	6	40	70	7	1	1	70	60	25	1	0	1	82	41	70	0
GTT21	0	1	1	5	6	20	0	1	16	5	33	21	0	1	1	16	3	6	0	0	1	6	6	20	3	0	1	10	30	36	3	1	6	16	33	50	1	0	1	33	50	50	0	0	1	50	33	50	0
GTT22	0	1	0	10	16	16	0	0	6	5	33	20	1	3	5	24	15	20	0	3	11	11	18	35	2	0	6	10	35	50	0	0	5	20	54	50	0	0	2	16	35	47	0	0	1	55	38	60	1
Notes: Participants were asked to rate sucralose, NaCl, glucose and glucose + sucralose for sweetness intensity on a general Labeled Magnitude Scale (gLMS).
[truncated: 23 more columns]

## Sheet: Water v Lactisole_plasma glu
Plasma glucose (mg/dL)	WATER 1																		LACTISOLE 1
Time (minutes)	-20	-15	-10	-5	0	3	6	9	12	15	30	45	60	75	90	105	120		-20	-15	-10	-5	0	3	6	9	12	15	30	45	60	75	90	105	120
GTT20	87	85	87	85	86	86	88	88	91	96	137	142	148	123	117	91	84		84	86	84	86	85	89	87	89	90	98	149	183	197	170	164	154	138
GTT21	96	105	96	105	98	92	103	107	111	118	126	118	107	89	85	81	80		88	89	92	94	106	94	94	103	101	118	106	73	65	78	65	85	84
GTT22	96	100	96	100	98	103	109	119	133	129	171	196	170	150	126	97	119		106	106	104	102	103	102	107	111	114	120	180	174	153	126	108	95	66
GTT23	82	86	89	91	88	92	93	104	112	125	170	163	101	100	106	86	84		93	93	91	93	96	94	96	102	109	124	187	235	184	152	110	104	84
GTT24	97	109	101	91	99	90	91	94	110	102	141	151	140	136	130	111	94		97	92	97	93	93	91	93	94	106	105	133	144	134	104	85	102	89
GTT25	92	97	102	105	105	103	101	102	102	121	134	126	96	85	103	115	81		98	100	98	96	93	95	97	100	108	115	162	158	127	98	105	107	75
GTT26	90	86	86	87	86	91	91	95	101	104	101	73	62	81	69	92	82		105	102	100	103	97	92	89	81	96	105	134	136	93	94	101	112	89
GTT27	101	107	104	105	104	102	107	119	124	147	198	154	139	123	105	101	80		95	95	97	97	97	99	106	119	133	137	156	131	124	131	105	105	89
GTT29	95	96	96	94	93	111	120	120	127	147	130	123	84	92	75	85	110		89	88	87	89	95	82	92	98	112	116	137	129	114	129	109	118	112
GTT30	100	93	91	93	96	100	97	95	107	103	134	106	87	84	83	94	97		71	83	85	87	89	89	91	93	102	100	108	124	99	84	80	91	98
Notes: 10 healthy participants ingested either 1.39 M glucose ("Water 1") or 1.39 M glucose + 2 mM lactisole ("Lactisole 1"). Blood samples were collected from baseline to 90 minutes after ingestion and plasma glucose, insulin and Glucagon were measured.

## Sheet: Water v Lactisole_insulin
Plasma Insulin (uIU/ml)	WATER 1																	LACTISOLE 1
Time (minutes)	-20	-15	-10	-5	0	3	6	9	12	15	30	45	60	75	90	105	120	-20	-15	-10	-5	0	3	6	9	12	15	30	45	60	75	90	105	120
GTT20	8.5	9.3	9.4	8.9	6.6	7.9	9.2	8.2	10.8	16.6	40.8	50.5	86	61.3	52.4	26.4	12.7	9.2	8.9	7.8	7.7	7.6	6.3	8.6	10.1	14.4	15.2	61.5	62.8	69.4	66.4	30.3	36.3	21.1
GTT21	7.8	6.4	6.5	5.7	5.6	6.1	10.5	12.5	15.7	14	35.9	48.7	38.8	32.4	27.1	27.9	19.5	5.4	6.7	5.5	5.1	6.4	5.6	6.7	25.2	35.3	35.3	67.1	46	24.8	20	20.1	19	16
GTT22	7.6	9.1	8.6	8.8	7.9	9.5	16.7	21.7	28.4	21.8	43.8	63.6	64.1	81.7	60.1	35.9	46.5	14.9	12.5	11.5	11.8	11.2	10.6	16.6	20.4	19.7	23.5	53	73.5	115.5	117.7	95	82.3	38.4
GTT23	7.7	10.5	8.5	10.5	7.6	10	12.9	27.5	39.3	50.4	111.9	199.1	81.8	34.5	29.5	24.2	13.4	8.6	8.7	7.6	7.4	9.1	9.1	10.7	23.1	25.2	34.3	109	200	187.7	200	127.2	89.5	42.1
GTT24	11	10.7	10.5	10.4	10	8.1	8.9	9	18.3	22.6	95.2	136.4	148.2	160	119.9	72.7	57.5	9.9	9.3	7.4	8.9	7.1	6.3	8	13	25.3	29.1	56.9	101.2	118.9	81.3	60.1	65.2	57
GTT25	8.2	5.6	3.7	5.9	6.9	7.3	9.1	12	20.6	24.5	40.6	52.9	46.8	15.1	16.2	19.4	9	8.2	11.3	9.8	9	7.2	6.4	9.7	20.5	26.7	29.3	63.5	78.8	51.2	32.9	25.6	27.8	11.5
GTT26	13.7	8.4	9	10	9.7	11	14.5	15.9	29.8	48.4	94.1	43.7	50.4	51.2	43	72.2	56	8.3	9	6.2	6.7	6.3	5.7	6.5	7.7	11.3	13.9	78.6	75.6	59.4	55.9	59.5	60.6	35.4
GTT27	9.4	11.7	8.6	10	10	10.9	11.2	13.5	19.2	27.5	50.7	36.6	41.8	53.3	23.8	22.1	11.4	7.2	10.6	8.5	8.9	9.5	8.9	8.1	8.8	10.3	18.1	35.6	76.9	61.3	22.8	16.5	21.5	29.6
GTT29	8.9	9.1	7.7	7.8	7.8	6.9	13.6	19.1	28.2	32.9	86.7	86.3	62	39.1	45.8	42.5	46.5	9	10.6	10.2	9	7	9.3	9.7	25.6	29.5	41	110.3	126.4	71.9	34.5	25.6	68.5	54.7
GTT30	2.4	4.1	3.5	3.1	2.3	4.6	6.2	11.6	15	19.8	40.8	25.9	24	16.5	16.4	18.7	12.8	4.8	5.2	4.5	4.2	4.3	3.6	4.7	4.5	7.6	10.2	30.1	24.8	15.8	10.9	11.6	9.2	12.3

## Sheet: Water v Lactisole_Glucagon
Plasma Glucagon (pg/mL)	Glucose + Water																		Glucose + Lactisole
Time (minutes)	-20	-15	-10	-5	0	3	6	9	12	15	30	45	60	75	90	105	120		-20	-15	-10	-5	0	3	6	9	12	15	30	45	60	75	90	105	120
GTT20	53.5	47	43.5	51.5	45	57.5	50	55.5	50	48	41	39	37	36	37	39	35.5		63	60.5	70.5	63.5	62	63.5	59.5	58.5	60	51	49.5	40	39	30	42.5	38.5	37
GTT21	54.5	46.5	51.5	50.5	51	49.5	47	49	43	40.5	49	58	60.5	60.5	56	58	57		51	47.5	46.5	50	46	53	49	50.5	47.5	48.5	55.5	61	60.5	60.5	55.5	58.5	55.5
GTT22	71.5	63	68	69	67	67	69	65	56	52.5	46	38.5	41.5	37	38	45	40		60.5	57.5	65	63	71	76	67.5	63.5	62.5	58	52	46	40	49.5	45.5	50	49.5
GTT23	69	69.3333	73	77.3333	71.3333	67.6667	68.3333	71	68.6667	65.6667	60.3333	69.3333	62.3333	72	70.6667	68	71.3333		73.5	83	78.5	72	80	75	78	72.5	71.5	72.5	71	73	58.5	79	63	60.5	67.5
GTT24	52.5	48.5	45.5	52	46	45	41.5	48	43	37	47.5	36	37.5	44.5	36	36.5	32		43.5	38	42	43.5	47	44.5	43	39	41	40.5	37.5	31	28	40	35	36.5	43
GTT25	46	53.5	45.5	48	46	46.5	41.5	46	46.5	48	46.5	45	43.5	47	45.5	43	37.5		47	51	47.5	46	48	42.5	41	47.5	46	43.5	47.5	49.5	44.5	44.5	45.5	35	49
GTT26	84	78	86	79	79	82.5	81	82.5	81	82	82	79.5	83	82.5	90	84	87		79	72.5	76	73.5	76	78.5	77.5	75.5	75	78	75	75.5	78.5	77.5	76.5	75	72
GTT27	89	104.5	101.5	101.5	92.5	94	96	93	85.5	80.5	70	64.5	63	65.5	59.5	57.5	64.5		67	78.5	82	81	79.5	80	81	76.5	73.5	78	63	62	57	62.5	62	64	64
GTT29	87.5	86	90	84	90.5	84	86	89	87.5	92	96.5	94	93	91	93	89	88		105.5	104.5	93	103.5	98	93.5	101.5	97	94	88.5	90	92	91.5	86	93	90.5	88.5
GTT30	114	103.5	105	103.5	99	101.5	104.5	104	107.5	108.5	106	98	102.5	108	101	101	99.5		90	86	83.5	86.5	90	89.5	87	81	91.5	88.5	86.5	87	85.5	88	90	88.5	93.5

## Sheet: Lactisole_sweetness inhibition
Sweetness intensity ratings (gLMS)	Glucose						Glucose						Glucose						MEAN
	Lactisole						Lactisole						Lactisole						Glucose
Concentration of lactisole (mM)	0	1	2	4	8	16	0	1	2	4	8	16	0	1	2	4	8	16	0	1	2	4	8	16
GTT20	30	6	10	6	3	0	20	6	6	6	4	3	17	10	0	0	0	0	22.3333	7.33333	5.33333	4	2.33333	1
GTT21	42	15	15	0	0	0	37	10	6	0	0	0	20	17	0	0	0	0	33	14	7	0	0	0
GTT22	45	20	30	20	0	0	33	17	10	6	0	0	30	17	4	2	0	0	36	18	14.6667	9.33333	0	0
GTT24	12	10	18	0	0	0	22	3	6	2	0	0	6	7	6	0	0	0	13.3333	6.66667	10	0.666667	0	0
GTT25	20	17	6	6	6	0	33	25	25	24	0	0	17	18	7	6	1	5	23.3333	20	12.6667	12	2.33333	1.66667
GTT26	13	17	10	10	6	0	17	5	8	5	0	0	6	10	5	0	0	0	12	10.6667	7.66667	5	2	0
GTT27	33	20	17	20	0	0	40	15	10	0	0	0	50	33	25	5	0	0	41	22.6667	17.3333	8.33333	0	0
Notes: 7 of the 10 participants who completed the glucose with lactisole tolerance study rated the perceived sweetness intensity of 1.39 M glucose prepared in mixture with increasing concentrations of lactisole until the perceived sweetness intensity of 1.39 M glucose was reduced to ‘barely detectable’ intensity for each participant.
